# Supplementary material for: Identification and Characterization of Mitogen-Activated Protein Kinase (MAPK) Genes in Sunflower (Helianthus annuus L.)
Source: Plants (Basel). 2019 Jan 22;8(2):28. doi: 10.3390/plants8020028 (PMC6409774; doi:10.3390/plants8020028)
Supplement: Supplementary file 1 [file plants-08-00028-s001.zip]

Archive with 21 entries (21 files):
- Supplementary/Figure S6.tif
- Supplementary/Figure S7.png
- Supplementary/Supplementary File S1.txt
- Supplementary/Figure S8.tif
- Supplementary/Table S3, S5.docx
- Supplementary/Figure S2.tif
- Supplementary/Table S7.xlsx
- Supplementary/Table S8.xlsx
- Supplementary/Figure S3.tif
- Supplementary/Table S9, S10, and S11.docx
- Supplementary/Table S4.xlsx
- Supplementary/Table S1.xlsx
- Supplementary/Table S6.xlsx
- Supplementary/Figure S1.docx
- Supplementary/Supplementary File S5.xlsx
- Supplementary/Supplementary File S2.xlsx
- Supplementary/Table S2.xlsx
- Supplementary/Figure S5.tif
- Supplementary/Figure S4.tif
- Supplementary/Supplementary File S4.pdf
- Supplementary/Supplementary File S3.pdf
