# Supplementary material for: Identification and Characterization of Mitogen-Activated Protein Kinase (MAPK) Genes in Sunflower (Helianthus annuus L.)
Source: Plants (Basel). 2019 Jan 22;8(2):28. doi: 10.3390/plants8020028 (PMC6409774; doi:10.3390/plants8020028)
Supplement: Supplementary file 1 [file plants-08-00028-s001.zip › Supplementary/Table S7.xlsx]

## Sheet: Kmeans (8)
Supplementary Table S7: k-means clustering of HaMPK and HaMKK genes
Genes	Clades		Cluster	Roots_Peg	Roots_NaCl	Roots_SA	Leaves_Peg	Leaves_NaCl	Leaves_SA
	MPK	MKK
HAMKK3		B	A	-0.252	-0.123	0.474	0.359	-0.201	-0.257
HAMKK5		C	A	-0.3645	-0.3655	0.8315	0.1855	-0.1685	-0.1185
HAMKK6-1		A	A	-0.318667	0.0403333	0.432333	0.110333	-0.152667	-0.111667
HAMKK6-2		A	A	-0.043	-1.332	1.037	1.259	-0.548	-0.373
HAMPK1	B		A	0.114	0.076	0.756	0.295	-0.662	-0.579
HAMPK13-1	A		A	0.142833	0.00983333	0.362833	0.514833	-0.221167	-0.809167
HAMPK14	B		A	-0.532	-0.85	1.242	1.555	0.198	-1.613
HAMPK18	D		A	-0.603	-0.443	0.712	0.376	-0.178	0.136
HAMPK19-1	D		A	-0.1385	0.3365	0.7335	0.4095	-0.2575	-1.0835
HAMPK6-2	A		A	-0.130667	-0.113667	0.551333	0.413333	0.0913333	-0.811667
HAMPK9-1	D		A	-0.179167	0.128833	0.469833	0.505833	-0.0971667	-0.828167
HAMKK1		A	B	0.570167	-0.245833	-0.290833	-0.174833	-0.269833	0.411167
HAMKK2		A	B	0.980167	-0.172833	-0.812833	-0.549833	0.174167	0.381167
HAMKK9		D	B	0.604333	0.141333	-1.17267	-0.996667	0.385333	1.03833
HAMPK11-1	A		B	0.1975	0.1975	-1.1245	0.1975	0.3345	0.1975
HAMPK13-2	A		B	1.29017	-1.74683	-0.875833	0.0111667	0.0961667	1.22517
HAMKK4		C	C	1.62617	-0.0218333	-0.188833	-0.0218333	-1.51083	0.117167
HAMPK11-2	A		C	1.73817	0.385167	0.00816667	-0.700833	-1.05683	-0.373833
HAMPK3-2	A		C	2.72	-0.048	1.043	-2.016	-0.9	-0.799
HAMPK9-2	D		C	1.80033	-0.429667	0.191333	-0.119167	-0.119167	-1.32367
HAMPK15	D		D	0.117833	0.00483333	0.237833	-0.285167	-0.0611667	-0.0141667
HAMPK16-1	D		D	0.2085	0.4515	0.2145	0.0005	-0.5245	-0.3505
HAMPK16-2	D		D	0.045	0.247	0.52	-0.121	-0.217	-0.474
HAMPK17	D		D	0.08	0.818	0.289	-0.279	-0.439	-0.469
HAMPK19-2	D		D	0.0946667	0.166667	0.633667	-0.0693333	-0.719333	-0.106333
HAMPK2	B		D	0.503667	0.521667	0.0146667	-0.119333	-0.695333	-0.225333
HAMPK22	C		D	-0.0536667	0.659333	0.358333	0.0173333	-0.356667	-0.624667
HAMPK23-1	C		D	0.4675	0.6205	0.2915	-0.9485	-0.5035	0.0725
HAMPK23-2	C		D	0.499	0.328	0.1	-0.554	-0.432	0.059
HAMPK23-3	C		D	-0.100333	0.282667	0.297667	-0.260333	-0.0183333	-0.201333
HAMPK23-4	C		D	0.368333	0.480333	0.250333	-0.0836667	-0.732667	-0.282667
HAMPK3-1	A		D	0.177833	0.108833	0.0478333	-0.460167	-0.480167	0.605833
HAMPK6-1	A		D	0.1265	0.2975	0.1915	-0.0325	-0.7605	0.1775
HAMPK7	B		D	0.254667	1.20367	0.262667	-0.491333	-1.90633	0.676667
HAMPK8	D		D	0.488	0.446	-0.007	-0.094	-0.436	-0.397
