# Supplementary material for: Identification and Characterization of Mitogen-Activated Protein Kinase (MAPK) Genes in Sunflower (Helianthus annuus L.)
Source: Plants (Basel). 2019 Jan 22;8(2):28. doi: 10.3390/plants8020028 (PMC6409774; doi:10.3390/plants8020028)
Supplement: Supplementary file 1 [file plants-08-00028-s001.zip › Supplementary/Table S8.xlsx]

## Sheet: psRNATargetJob-1535842112014675
Table S8. miRNAs involved in targeting MPKs and MKKs of Sunflower
miRNA_Acc.	Target_Acc.	Expectation	UPE$	miRNA_start	miRNA_end	Target_start	Target_end	miRNA_aligned_fragment	Target_aligned_fragment	Inhibition	Target_Desc.	Multiplicity
han-miR156a	HaMPK16-2	4.5	-1	1	20	5056	5075	UGACAGAAGAGAGUGAGCAC	AUUUUUAUUUUUUUUUGUUA	Cleavage		1
	HaMPK11-1	5	-1	1	20	524	543	UGACAGAAGAGAGUGAGCAC	UUGUUUGUUUUCAUUUGUUA	Cleavage		1
	HaMPK23-3	5	-1	1	20	5575	5594	UGACAGAAGAGAGUGAGCAC	UUCUUGACUUUCUUCUUUUA	Cleavage		1
han-miR156b	HaMPK16-2	4.5	-1	1	20	5056	5075	UGACAGAAGAGAGUGAGCAC	AUUUUUAUUUUUUUUUGUUA	Cleavage		1
	HaMPK11-1	5	-1	1	20	524	543	UGACAGAAGAGAGUGAGCAC	UUGUUUGUUUUCAUUUGUUA	Cleavage		1
	HaMPK23-3	5	-1	1	20	5575	5594	UGACAGAAGAGAGUGAGCAC	UUCUUGACUUUCUUCUUUUA	Cleavage		1
han-miR156c	HaMPK1	4.5	-1	1	21	40	60	UUGACAGAAGAUAGAGAGCAC	CCGAUGUUUAUCUUUUGUUAU	Cleavage		1
	HaMPK23-2	5	-1	1	21	565	585	UUGACAGAAGAUAGAGAGCAC	UACCUCUUUACCUUUUGUUAU	Translation		1
	HaMPK3-2	5	-1	1	21	2322	2342	UUGACAGAAGAUAGAGAGCAC	UUGCUUUAUUUUUUCUAUCAA	Cleavage		1
han-miR160a	HaMPK11-1	5	-1	1	21	70	90	UGCUCGGCUCCCUGUAUGCCA	UUGUAUGUAUGGAGUCGAGUU	Cleavage		1
han-miR3630-5p	HaMPK23-4	5	-1	1	22	1064	1085	GCAAGUGAUGAUAGACCAGACA	AUAGAGGUCAAUUAUCAUUUGU	Cleavage		1
	HaMPK11-1	5	-1	1	22	520	541	GCAAGUGAUGAUAGACCAGACA	GACCUUGUUUGUUUUCAUUUGU	Cleavage		1
han-miR156a	HaMKK11-2	5	-1	1	20	4274	4293	UGACAGAAGAGAGUGAGCAC	UUGUUCAUGUUCGUUUGUCA	Cleavage		1
han-miR156b		5	-1	1	20	4274	4293	UGACAGAAGAGAGUGAGCAC	UUGUUCAUGUUCGUUUGUCA	Cleavage		1
