# Supplementary material for: Identification and Characterization of Mitogen-Activated Protein Kinase (MAPK) Genes in Sunflower (Helianthus annuus L.)
Source: Plants (Basel). 2019 Jan 22;8(2):28. doi: 10.3390/plants8020028 (PMC6409774; doi:10.3390/plants8020028)
Supplement: Supplementary file 1 [file plants-08-00028-s001.zip › Supplementary/Table S4.xlsx]

## Sheet: All MAPks
Table S4: Sunflower MPKs with their ortholgs in other plant species
Subfamily name	Sunflower proteome IDs	Species	Gene ID	%ID
HaMPK6-1	HanXRQChr03g0081391	Helianthus annuus	XP_022028981.1	100
		Cynara cardunculus	KVH89849.1	72.648
		Lactuca sativa	XP_023750997.1	84.703
HaMPK23-1	HanXRQChr03g0081221	Helianthus annuus	OTG31943.1	100
		Lactuca sativa	PLY73287.1	80.174
		Cynara cardunculus	KVH91507.1	70.842
		Coffea canephora	CDP14933.1	70.217
HaMPK7	HanXRQChr03g0074811	Helianthus annuus	OTG31364.1	100
		Lactuca sativa	PLY68246.1	90.625
		Cynara cardunculus	KVI02874.1	92
		Quercus suber	XP_023870968.1	83.768
		Durio zibethinus	XP_022775342.1	83.478
		Herrania umbratica	XP_021273534.1	83.188
		Corchorus olitorius	OMO84494.1	82.899
		Juglans regia	XP_018824052.1	83.768
		Arabidopsis thaliana	NP_179409.1	83.673
		Morus notabilis	XP_010097025.1	83.478
HaMPK16-1	HanXRQChr03g0071491	Helianthus annuus	XP_022028163.1	100
		Cynara cardunculus	KVI01573.1	93.497
		Lactuca sativa	XP_023763686.1	91.274
		Solanum tuberosum	XP_006339417.1	84.035
		Solanum lycopersicum	XP_010322768.1	83.333
		Solanum pennellii	XP_015058208.1	83.684
		Nicotiana tomentosiformis	XP_009621646.1	82.601
		Herrania umbratica	XP_021290438.1	83.245
		Jatropha curcas	XP_012069504.1	83.54
		Theobroma cacao	XP_007034572.1	83.245
HaMPK6-1	HanXRQChr01g0023391	Helianthus annuus	XP_021982285.1	100
		Arachis ipaensis	XP_016190002.1	96.348
		Arachis hypogaea	AAZ23128.1	96.067
		Manihot esculenta	XP_021613758.1	95.798
		Seasum indicum	XP_011097634.2	94.693
		Quercus suber	POF15940.1	94.118
		Populus euphatica	XP_011047652.1	94.958
		Ziziphus jujuba	XP_015869828.1	94.958
		Jatropha curcas	XP_012075394.1	94.958
		Rosa chinensis	XP_024179597.1	94.398
HaMPK18	HanXRQChr15g0495321	Helianthus annuus	XP_022013445.1	100
		Lactuca sativa	PLY98307.1	78.498
		Ipomoea nil	XP_019158940.1	69.622
		Olea europaea	XP_022872619.1	71.634
HaMPK17	HanXRQChr15g0484561	Helianthus annuus	XP_022012377.1	99.015
		Lactuca sativa	XP_023764070.1	93.103
		Cynara cardunculus	KVH96241.1	88.729
		Vitis vinifera	CBI26902.3	79.524
		Hevea brasiliensis	XP_023927172.1	80.494
		Quercus suber	XP_017219086.1	84.729
		Daucus carota	XP_019710281.1	80.296
		Cicer arietinum	XP_004503295.1	80.597
		Prunus persica	XP_007210883.1	81.034
		Dorcoceras hygrometricum	KZV57886.1	83.127
HaMPK9-2	HanXRQChr14g0432771	Helianthus annuus	XP_022008996.1	100
		Lactuca sativa	XP_023737458.1	87.347
		Prunus persica	XP_007210883.1	80.517
		Gossypium raimondii	XP_012440317.1	81.504
		Hevea brasiliensis	XP_021660270.1	83.333
		Capsicum annuum	XP_016555907.1	80.04
		Daucus carota	XP_017237713.1	83.789
		Solanum pennellii	XP_015077645.1	81.048
		Quercus suber	POE92170.1	80.079
		Lupinus angustifolius	XP_019424386.1	82.077
HaMPK23-2	HanXRQChr13g0411961	Helianthus annuus	XP_022001874.1	100
		Lactuca sativa	XP_023734460.1	80.728
		Sesamum indicum	XP_011092619.1	71.888
		Coffea canephora	CDP14933.1	70.172
		Nelumbo nucifera	XP_010278819.2	70.538
HaMPK19-1	HanXRQChr13g0389781	Helianathus annuus	XP_021999962.1	100
		Cynara cardunculus	KVI02132.1	77.778
		Lactuca sativa	XP_023756521.1	78.191
		Coffea canephora	CDP06066.1	71.357
		Camellia sinensis	AUD40504.1	70.161
HaMPK6-2	HanXRQChr11g0343001	Helianthus annuus	XP_021994065.1	100
		Lactuca sativa	PLY70578.1	95.531
		Arachis ipaensis	XP_016190002.1	94.663
		Arachis hypogaea	AAZ23128.1	94.382
		Nicotiana tabacum	NP_001313152.1	93.575
		Quercus suber	POF15940.1	92.997
		Sesamum indicum	XP_011097634.2	93.575
		Manihot esculenta	XP_021613758.1	94.118
		Ziziphus jujuba	XP_015869828.1	93.838
		Populus euphratica	XP_011047652.1	93.557
HaMPK19-2	HanXRQChr11g0330461	Helianthus annuus	XP_021993049.1	100
		Lactuca sativa	XP_023765622.1	84.407
		Olea europaea	XP_022869908.1	70.149
		Sesamum indicum	XP_011082812.1	69.293
		Ipomoea nil	XP_019158940.1	71.1
		Populus trichocarpa	XP_006377705.2	69.024
		Camellia sinensis	AUD40504.1	69.852
HaMPK1	HanXRQChr09g0269211	Helianthus annuus	OTG16236.1	100
		Cynara cardunculus	KVI06535.1	93.906
		Lactuca sativa	XP_023745437.1	94.872
		Nicotiana attenuata	XP_019245092.1	89.625
		Solanum lycopersicum	NP_001233761.1	88.184
		Solanum tuberosum	XP_006341972.1	88.184
		Capsicum baccatum	PHT39491.1	88.184
		Capsicum annuum	XP_016568514.1	88.184
		Ricinus communis	XP_002510434.1	87.356
		Fragaria vesca	XP_004291845.1	88.728
HaMPK16-2	HanXRQChr09g0248301	Helianthus annuus	XP_021981709.1	100
		Cynara cardunculus	KVI01573.1	91.74
		Lactuca sativa	XP_023763686.1	90.244
		Solanum lycopersicum	XP_010322768.1	82.312
		Solanum pennellii	XP_015058208.1	82.662
		Actinidia chinensis	PSR85188.1	81.261
		Jatropha curcas	XP_020534165.1	82.074
		Hevea brasiliensis	XP_021680413.1	81.722
		Nicotiana tomentosiformis	XP_009621646.1	81.261
		Citrus sinensis	KDO74859.1	82.301
HaMPK14	HanXRQChr09g0243011	Helianthus annuus	XP_021981216.1	100
		Cynara cardunculus	KVH98421.1	87.603
		Lactuca sativa	XP_023767182.1	85.278
		Vitus vinifera	XP_002281075.2	82.271
		Cucumis sativus	KGN62625.1	83.476
		Prunus persica	XP_007225773.1	82.682
		Rosa chinensis	XP_024165472.1	82.73
		Cephalotus follicularis	GAV87796.1	83.146
		Prunus meme	XP_008220854.1	82.402
		Daucus carota	XP_017248662.1	81.389
HaMPK13-2	HanXRQChr08g0230171	Helianthus annuus	XP_021977964.1	100
		Lactuca sativa	XP_023734730.1	92.394
		Cynara cardunculus	KVI12015.1	84.84
		Vitis vinifera	XP_002284710.1	87.709
		Morus notabilis	XP_010112322.1	86.592
		Pyrus x bretscheideri	XP_009358274.1	85.794
		Durio zibethinus	XP_022752805.1	85.754
		Ricinus communis	XP_002530237.1	87.535
		Punicia granatum	OWM68858.1	86.969
		Prunus meme	XP_008222472.1	85.794
HaMPK3-2	HanXRQChr08g0229941	Helianthus annuus	XP_021977947.1	100
		Lactuca sativa	XP_023734727.1	93.557
		Gossypium hirsutum	NP_001314498.1	85.915
		Gossypium barbadense	PPD67166.1	85.915
		Citrus sinensis	ABM67698.1	84.874
		Humulus lupulus	AEV89968.1	84.874
		Ziziphus jujuba	XP_015874312.1	85.434
		Jatropha curcas	XP_012064908.1	85.714
		Rosa chinensis	XP_024157102.1	85.434
		Chatharathus roseus	ABO84839.1	84.874
HaMPK15	HanXRQChr08g0227231	Helianthus annuus	XP_021977719.1	100
		Lactuca sativa	XP_023750800.1	83.815
		Gossypium raimondii	XP_012440317.1	78.304
		Prunus persica	XP_007210883.1	78.278
		Prunus avium	XP_021802577.1	78.389
		Capsicum annuum	PHT79532.1	77.799
		Hevea brasiliensis	XP_021660270.1	78.978
		Citrus clementina	XP_006451653.1	80.507
		Capsicum chinense	PHU15323.1	78.016
		Quercus suber	POE92169.1	76.583
HaMPK23-4	HanXRQChr08g0226701	Helianthus annuus	XP_021977681.1	75.339
		Cynara cardunculus	KVH89849.1	72.648
		Lactuca sativa	XP_023751005.1	84.703
HaMPK9-1	HanXRQChr06g0183531	Helianthus annuus	OTG23529.1	100
		Lactuca sativa	XP_023737458.1	86.032
		Hevea brasilensis	XP_021660270.1	82.645
		Lupinus angustifolius	XP_019424386.1	82.114
		Gossypium raimondii	XP_012440317.1	81.237
		Daucus carota	XP_017248035.1	83.61
		Prunus persica	XP_007210883.1	79.719
		Capsicum annuum	PHT79532.1	78.585
		Capsicum baccatum	PHT46138.1	78.585
		Cicer arietinum	XP_012574700.1	80.08
HaMPK13-1	HanXRQChr06g0175501	Helianthus annuus	XP_021970136.1	100
		Lactuca sativa	XP_023738592.1	91.713
		Cynara cardunculus	KVI12015.1	88.947
		Vitis vinifera	XP_002284710.1	88.169
		Morus notabilis	XP_010112322.1	87.36
		Prunus persica	XP_007206294.1	86.761
		Juglans regia	XP_018860637.1	86.761
		Eucalyptus grandis	XP_010034613.1	87.535
		Jatropha curcas	XP_012064920.1	85.634
		Malus domestica	XP_008358115.1	85.955
HaMPK4	HanXRQChr06g0170261	Helianthus annuus	OTG22324.1	100
		Gossypium raimondii	KJB20599.1	88.356
		Glycine max	NP_001339892.1	92.958
		Erythranthe guttata	EYU32160.1	96.269
		Arachis ipaensis	XP_020970489.1	88.966
		Vigna radiata	XP_014516344.1	90.345
		Vigna angularis	XP_017408881.1	90.345
		Arachis hypogaea	ATB53098.1	95.556
		Prunus persica	ONI23210.1	87.586
		Vigna mungo	AID46463.1	90.345
HaMPK11-2	HanXRQChr06g0167011	Helianthus annuus	XP_021969289.1	95.225
		Lactuca sativa	XP_023758764.1	95.238
		Daucus carota	XP_017235462.1	95.238
		Arachis duranensis	XP_015961892.1	94.085
		Vitis vinifera	XP_003633959.1	94.068
		Jatropha curcas	XP_012083328.1	93.803
		Prunus salicina	AEQ28763.1	93.838
		Corchorus olitorius	OMP00358.1	94.118
		Juglans regia	XP_018837220.1	93.838
		Aquilegia coerulea	PIA34238.1	91.854
HaMPK2	HanXRQChr05g0151241	Helianthus annuus	XP_022038751.1	100
		Lactuca sativa	XP_023733127.1	93.948
		Vitis vinifera	XP_002281075.2	88.473
		Daucus carota	XP_017254255.1	89.535
		Nicotiana attenuata	XP_019245092.1	88.761
		Olea europaea	XP_022852974.1	89.049
		Trema orientalis	PON90956.1	88.252
		Sesamum indicum	XP_011074575.1	87.896
		Nelumbo nucifera	XP_010254731.1	86.744
		Solanum lycopersicum	NP_001233761.1	87.608
HaMPK8	HanXRQChr05g0143371	Helianthus annuus	XP_022037980.1	100
		Lactuca sativa	XP_023750800.1	85.3
		Prunus persica	XP_007210883.1	80.888
		Capsicum annuum	PHT79532.1	78.227
		Nicotiana tabacum	NP_001312726.1	79.884
		Quercus suber	POE92170.1	79.615
		Quercus suber	POE92169.1	79.463
		Solanum tuberosum	XP_003634202.1	79.612
		Solanum tuberosum	XP_006365406.1	79.304
		Citrus clementina	XP_006451653.1	81.748
HaMPK3-1	HanXRQChr05g0133161	Helianthus annuus	XP_022037175.1	100
		Lactuca sativa	XP_023748812.1	95.518
		Gossypium hirsutum	NP_001314498.1	86.275
		Gossypium arboreum	XP_017616979.1	86.275
		Gossypium barbadense	PPD67166.1	85.994
		Ziziphus jujuba	XP_015874312.1	85.154
		Citrus sinensis	ABM67698.1	85.154
		Trema orientalis	POO01557.1	84.594
		Eucalyptus grandis	XP_010032056.1	85.154
		Morus notabilis	XP_010112333.1	84.594
HaMPK11-1	HanXRQChr04g0121371	Helianthus annuus	XP_022035787.1	100
		Nicotiana attenuata	XP_019246734.1	93.539
		Daucus carota	XP_017235462.1	95.238
		Petroselinum crispum	AAN65180.1	94.93
		Capsicum annuum	XP_016538117.1	92.697
		Capsicum chinense	PHU09657.1	92.416
		Coffea canephora	CDP20377.1	94.118
		Corchorus olitorious	OMP00358.1	94.118
		Carica papaya	XP_021887822.1	93.838
		Prunus persica	XP_007218147.1	93.838
HaMPK22	HanXRQChr04g0108301	Helianthus annuus	XP_022034645.1	100
		Lactuca sativa	XP_023759200.1	84.138
		Nicotiana tabacum	XP_016436250.1	72.54
		Olea europaea	XP_022862331.1	72.854
		Solanum tuberosum	XP_006352670.1	72.893
		Capsicum baccatum	PHT46621.1	72.374
		Capsicum chinense	PHU16360.1	72.146
		Solanum pennellii	XP_015080019.1	72.665
		Solanym lycopersicum	XP_004242424.1	72.437
		Coffea canephora	CDP03927.1	70.901
