# Supplementary material for: Identification and Characterization of Mitogen-Activated Protein Kinase (MAPK) Genes in Sunflower (Helianthus annuus L.)
Source: Plants (Basel). 2019 Jan 22;8(2):28. doi: 10.3390/plants8020028 (PMC6409774; doi:10.3390/plants8020028)
Supplement: Supplementary file 1 [file plants-08-00028-s001.zip › Supplementary/Table S1.xlsx]

## Sheet: 31 documents from MAPK Edited S
Table S1: MPKs identified in different species in present study
Aquilegia coerulea
Name	Description	Chromosome Name	Gene Start (bp)	Gene End (bp)	Sequence Length
Aqcoe1G154900	AcMPK6	Chr_01	8724858	8732368	404
Aqcoe1G207400	AcMPK20	Chr_01	12333111	12338595	619
Aqcoe1G484900	AcMPK13	Chr_01	43656350	43659438	367
Aqcoe1G488300	AcMPK3-1	Chr_01	43845813	43849615	380
Aqcoe2G167100	AcMPK3-2	Chr_02	19487408	19491830	366
Aqcoe2G327900	AcMPK16	Chr_02	36866199	36875635	557
Aqcoe3G014700	AcMPK9	Chr_03	945145	950431	623
Aqcoe3G219900	AcMPK1	Chr_03	25814088	25818024	369
Aqcoe5G187100	AcMPK2-2	Chr_05	10941567	10945126	371
Aqcoe5G433800	AcMPK4	Chr_05	41791396	41798445	374
Aqcoe6G127600	AcMPK2-1	Chr_06	7020292	7024051	369
Chlamydomonas reinhardtii
Cre01.g010000	CreMPK3	chromosome_1	1838122	1842287	390
Cre08.g385050	CreMPK16	chromosome_8	4906426	4913322	741
Cre12.g508900	CreMPK1	chromosome_12	2129460	2133325	376
Cre12.g509000	CreMPK2	chromosome_12	2119590	2122035	354
Cre13.g607300	CreMPK22	chromosome_13	5094976	5099387	434
Cre17.g745447	CreMPK13	chromosome_17	6855222	6862749	766
Daucus carota
DCAR_002420	DcMPK9-1	DCARv2_Chr1	29150493	29152775	401
DCAR_008627	DcMPK4	DCARv2_Chr2	43594332	43599743	375
DCAR_011325	DcMPK8-1	DCARv2_Chr3	34685054	34691577	345
DCAR_013316	DcMPK16-1	DCARv2_Chr4	31094243	31099331	522
DCAR_014729	DcMPK8-2	DCARv2_Chr4	19343164	19350419	449
DCAR_015566	DcMPK3-1	DCARv2_Chr4	10443578	10447153	372
DCAR_017309	DcMPK7	DCARv2_Chr5	14560191	14561572	374
DCAR_017519	DcMPK1	DCARv2_Chr5	20352122	20355149	467
DCAR_018842	DcMPK3-2	DCARv2_Chr5	33758626	33762154	372
DCAR_018855	DcMPK13	DCARv2_Chr5	33876532	33878962	362
DCAR_021045	DcMPK19	DCARv2_Chr6	26289287	26295018	454
DCAR_021310	DcMPK16-2	DCARv2_Chr6	24156945	24161703	509
DCAR_022458	DcMPK2	DCARv2_Chr6	12033581	12035279	373
DCAR_023595	DcMPK8-3	DCARv2_Chr7	3027738	3031383	387
DCAR_023948	DcMPK6-1	DCARv2_Chr7	7301422	7312367	376
DCAR_027515	DcMPK6-2	DCARv2_Chr8	22350865	22360463	388
DCAR_030590	DcMPK9-2	DCARv2_Chr9	27734868	27737732	396
Sphagnum fallax
Sphfalx0002s0197	SfMPK1	super_2	3038330	3042144	370
Sphfalx0006s0288	SfMPK4-1	super_6	3878092	3883285	392
Sphfalx0008s0058	SfMPK20-1	super_8	1079354	1086059	547
Sphfalx0014s0020	sfMPK23-1	super_14	218917	226159	479
Sphfalx0025s0100	SfMPK4-2	super_25	1302771	1308255	387
Sphfalx0037s0087	SfMPK2	super_37	1562448	1566494	370
Sphfalx0053s0125	SfMPK22	super_53	1522898	1525874	268
Sphfalx0076s0004	SfMPK20-2	super_76	35294	42225	544
Sphfalx0169s0005	SfMPK11-1	super_169	149793	156345	395
Sphfalx0187s0038	SfMPK23-2	super_187	423825	430901	482
Sphfalx0324s0004	SfMPK11-2	super_324	34587	41029	394
Solanum lycopersicum
Solyc01g080240.2	SlMPK16	SL2.50ch01	79460665	79468125	566
Solyc01g094960.2	SlMPK4-1	SL2.50ch01	86357641	86363458	374
Solyc02g084870.2	SlMPK7	SL2.50ch02	47935547	47938786	371
Solyc04g007710.2	SlMPK17-1	SL2.50ch04	1389688	1396477	513
Solyc04g080730.2	SlMPK1	SL2.50ch04	64827710	64836148	373
Solyc05g008020.2	SlMPK17-2	SL2.50ch05	2439987	2443704	514
Solyc06g005170.2	SlMPK3	SL2.50ch06	192235	195321	374
Solyc06g068990.2	SlMPK9-1	SL2.50ch06	42807648	42813657	602
Solyc06g083210.2	SlMPK22	SL2.50ch06	48727429	48733473	438
Solyc07g056350.2	SlMPK20	SL2.50ch07	64225895	64231684	622
Solyc07g062080.2	SlMPK18	SL2.50ch07	64906387	64911463	601
Solyc08g081490.2	SlMPK4-2	SL2.50ch08	64530989	64534296	380
Solyc10g007500.2	SlMPK19	SL2.50ch10	1832683	1838376	594
Solyc11g072630.1	SlMPK13	SL2.50ch11	55862337	55866094	373
Solyc12g040680.1	SlNPK9-2	SL2.50ch12	43039011	43045842	576
Amborella tricopoda
evm_27.model.AmTr_v1.0_scaffold00001.359	AmtMPK11-1	AmTr_v1.0_scaffold00001	7320942	7339471	376
evm_27.model.AmTr_v1.0_scaffold00001.376	AmtMPK11-2	AmTr_v1.0_scaffold00001	7665132	7667197	235
evm_27.model.AmTr_v1.0_scaffold00023.191	AmtMPK11-3	AmTr_v1.0_scaffold00023	5111928	5130170	372
evm_27.model.AmTr_v1.0_scaffold00023.237	AmtMPK13-1	AmTr_v1.0_scaffold00023	6305991	6310541	378
evm_27.model.AmTr_v1.0_scaffold00024.315	AmtMPK17	AmTr_v1.0_scaffold00024	6080909	6087933	640
evm_27.model.AmTr_v1.0_scaffold00025.102	AmtMPK16	AmTr_v1.0_scaffold00025	1460567	1467917	558
evm_27.model.AmTr_v1.0_scaffold00058.238	AmtMPK-13-2	AmTr_v1.0_scaffold00058	4381304	4402319	401
evm_27.model.AmTr_v1.0_scaffold00082.22	AmtMPK14	AmTr_v1.0_scaffold00082	1472820	1475598	373
