# Supplementary material for: Identification and Characterization of Mitogen-Activated Protein Kinase (MAPK) Genes in Sunflower (Helianthus annuus L.)
Source: Plants (Basel). 2019 Jan 22;8(2):28. doi: 10.3390/plants8020028 (PMC6409774; doi:10.3390/plants8020028)
Supplement: Supplementary file 1 [file plants-08-00028-s001.zip › Supplementary/Table S6.xlsx]

## Sheet: MKK
Table S6: Sunflower MKKs with their ortholgs in other plant species
Subfamily name	Sunflower proteome IDs	Species	Gene ID	%ID
HaMAPKK9	HanXRQChr03g0087071	Helianthus annuus	XP_022029536.1	100
		Lactuca sativa	XP_023766588.1	84.516
		Cynara cardunculus	KVI04794.1	83.333
		Malus domestica	XP_008367609.1	73.463
		Pyrus x bretschneideri	XP_018503786.1	73.463
		Actinidia chinensis var. chinensis	PSS08059.1	72.555
		Camellia sinensis	AUD40507.1	71.609
		Prunus avium	XP_021817941.1	71.924
		Prunus mume	XP_008223714.1	71.924
		Juglans regia	XP_018823653.1	71.521
		Prunus persica	XP_007226616.1	71.028
HaMAPKK4	HanXRQChr04g0094171	Helianthus annuus	XP_021989875.1	73.021
		Chrysanthemum boreale	AIT39754.1	82.576
		Lactuca sativa	XP_023766745.1	78.779
		Vitis vinifera	XP_002273313.1	77.778
		Actinidia chinensis	PSS07267.1	75.153
		Populus trichocarpa	XP_002315388.2	73.786
		Herrania umbratica	XP_021298206.1	73.438
		Manihot esculenta	XP_021608549.1	69.591
		Nicotiana tabacum	XP_016494985.1	72.189
		Daucus carota	XP_017214935.1	72.34
HaMAPKK6-1	HanXRQChr09g0238861	Helianthus annuus	XP_021980950.1	100
		Solanum tuberosum	NP_001305558.1	89.356
		Capsicum annuum	XP_016567554.1	89.356
		Nicotiana sylvestris	XP_009800646.1	88.202
		Lactuca sativa	XP_023739945.1	87.791
		Jatropha curcas	XP_012076848.1	86.798
		Eucalyptus grandis	XP_010049605.1	85.955
		Theobroma cacao	XP_007012994.2	85.674
		Ziziphus jujuba	XP_015899478.1	85.674
		Cajanus cajan	XP_020236566.1	84.27
HaMAPKK2	HanXRQChr10g0319531	Helianthus annuus	OTG13350.1	100
		Lactuca sativa	PLY65799.1	90.52
		Seasamum indicum	XP_011078039.1	83.616
		Coffea canephora	CDP03128.1	82.203
		Nicotiana sylvestris	XP_009775056.1	81.921
		Nicotiana attenuata	XP_019227656.1	81.638
		Lycium chinese	AHA57240.1	81.921
		Erythranthe guttata	XP_012848137.1	81.921
		Cynara cardunculus	KVH93995.1	81.921
		Capsicum annuum	XP_016540356.1	81.356
HaMAPKK5	HanXRQChr10g0311571	Helianthus annuus	XP_021989875.1	73.021
		Chrysanthemum boreale	AIT39754.1	82.576
		Lactuca sativa	XP_023766745.1	78.779
		Vitis vinifera	XP_002273313.1	77.778
		Actinidia chinensis	PSS07267.1	75.153
		Populus trichocarpa	XP_002315388.2	73.786
		Herrania umbratica	XP_021298206.1	73.438
		Manihot esculenta	XP_021608549.1	69.591
		Nicotiana tabacum	XP_016494985.1	72.189
		Daucus carota	XP_017214935.1	72.34
HaMAPKK6-1	HanXRQChr09g0238861	Helianthus annuus	XP_021990508.1	88.202
		Lactuca sativa	XP_023739945.1	87.791
		Nicotiana attenuata	XP_019229471.1	87.921
		Solanum lycopersicum	NP_001234591.1	88.515
		Solanum tuberosum	NP_001305558.1	89.356
		Capsicum annuum	XP_016567554.1	89.356
		Nicotiana sylvestris	XP_009800646.1	88.202
		Jatropha curcas	XP_012076848.1	86.798
		Theobroma cacao	XP_007012994.2	85.674
		Herrania umbratica	XP_021275822.1	85.393
HaMAPKK1	HanXRQChr12g0354521	Helianathus annuus	OTG03724.1	100
		Lactuca sativa	PLY65799.1	89.602
		Capsicum baccatum	PHT52164.1	81.921
		Juglans regia	XP_018846188.1	80.791
		Petroselinum crispum	AAS21304.1	80.791
HaMAPKK3	HanXRQChr14g0450561	Helianthus annuus	OTF98885.1	100
		Camellia sinensis	AUD40506.1	86.486
		Manihot esculenta	XP_021610843.1	85.521
		Quercus suber	XP_023888754.1	85.714
		Gossypium raimondii	XP_012489519.1	85.328
		Hevea brasiliensis	XP_021644076.1	84.556
		Gossypium hirsutum	XP_016710292.1	84.942
		Durio zibethinus	XP_022774385.1	84.556
		Corchorus olitorius	OMO69355.1	84.749
		Cephalotus follicularis	GAV70235.1	84.556
