# Supplementary material for: Identification and Characterization of Mitogen-Activated Protein Kinase (MAPK) Genes in Sunflower (Helianthus annuus L.)
Source: Plants (Basel). 2019 Jan 22;8(2):28. doi: 10.3390/plants8020028 (PMC6409774; doi:10.3390/plants8020028)
Supplement: Supplementary file 1 [file plants-08-00028-s001.zip › Supplementary/Supplementary File S5.xlsx]

## Sheet: HaMPK and HaMKK Read Quant
Supplementary File S5: The estimated quantification reads of transcript for each treatment and their log2FC values in additional sheet.
Genes	Roots_Peg	Roots_NaCL	Leaves_Peg	Roots_Control	Leaves_NaCL	Leaves_Control	Leaves_SA	Roots_SA
HaMKK9	830	602	54	417	61	93	159	1121
HaMKK4	373	119	5	106	0	5	2	131
HaMKK6-1	39	50	15	35	12	8	10	45
HaMKK5	673.877	673.613	36	429	23	10	18	799.506
HaMKK6-2	44	18	6	31	7	2	2	35
HaMKK2	1383	622	55	675	66	93	109	913
HaMKK1	1914.99	1088	131	869	142	108	133	1715
HaMKK3	369	403.501	91	315.328	84	47	57	367.809
HaMPK6-1	938.657	1057	118	541	101	65	61	972.761
HaMPK16-1	880.865	1042.37	232	606.206	200	159	139	597.919
HaMPK7	410	791	27	397	16	26	6	549
HaMPK23-1	1130.34	1256.76	85	775.564	36	65.917	49	859.346
HaMPK23-3	358	466.966	127	316.079	86.289	85.083	102	333.791
HaMPK22	514	842.713	133	463	105	90	81	346
HaMPK11-1	0	3	4	0	10	1	11	1
HaMPK3-1	2023	1929	199	1672	140	180	138	2722
HaMPK8	1010.22	981	80.283	571.386	75.562	64	59.611	546.804
HaMPK2	1107	1121	90	570	82	65	55	668
HaMPK11-2	2875	1125	224	623	137	161	107	665
HaMPK4	0	0	0	0	0	0	0	0
HaMPK13-1	205	187	18	146	20	11	12	106
HaMPK9-1	160	198	40	138	41	22	27	102
HaMPK23-4	1464.39	1582.69	270.706	817.719	214.711	164	137	932.936
HaMPK15	165.428	153	46	144.614	32	37	37.389	151
HaMPK3-2	470	69	50	50	6	17	13	41
HaMPK13-2	903	110	53	315	98	83	104	862.861
HaMPK14	91	73	33	132	41	14	16	43
HaMPK16-2	1046.13	1203.63	170	795.794	109	93	102	730.081
HaMPK1	1128.11	1099	139	760	101	60	52	698
HaMPK19-2	1223.13	1285.24	130.272	914	80	67	51	1063.74
HaMPK6-2	473.343	479	22	345	20	10	16	295.239
HaMPK19-1	1109.42	1542.05	178	923.845	142.222	81.012	89.563	576.144
HaMPK23-2	2483.25	2204.56	124.294	1151	79	76	86	1830.45
HaMPK9-2	61	13	2	20	0	2	0	7
HaMPK17	1851	3087	295	1639	199	226	178	1264.5
HaMPK18	434.004	485.073	130	539.96	103	65	70.147	724.411

## Sheet: Log2Fold Change
Genes	Roots_Peg	Roots_NaCl	Roots_SA	Leaves_Peg	Leaves_NaCl	Leaves_SA
HaMKK9	0.993064	0.529716	1.42667	-0.784271	-0.608421	0.773724
HaMKK4	1.81511	0.166897	0.305503	0	NA	-1.32193
HaMKK6-1	0.156119	0.514573	0.36257	0.906891	0.584963	0.321928
HaMKK5	0.651508	0.650942	0.898131	1.848	1.20163	0.847997
HaMKK6-2	0.505235	-0.784271	0.175087	1.58496	1.80735	0
HaMKK2	1.03484	-0.117973	0.435727	-0.757799	-0.494765	0.229026
HaMKK1	1.13991	0.32425	0.98078	0.278535	0.39486	0.300395
HaMKK3	0.226768	0.355719	0.222103	0.953206	0.837729	0.278301
HaMPK6-1	0.794969	0.966275	0.846457	0.860275	0.635844	-0.0916305
HaMPK16-1	0.539113	0.781982	-0.0198581	0.545098	0.330973	-0.193942
HaMPK7	0.0464849	0.994539	0.467667	0.0544478	-0.70044	-2.11548
HaMPK23-1	0.543435	0.696389	0.147993	0.366812	-0.872654	-0.427869
HaMPK23-3	0.179674	0.563032	0.0786599	0.577886	0.0203058	0.261626
HaMPK22	0.150756	0.864029	-0.42024	0.563429	0.222392	-0.152003
HaMPK11-1	NA	NA	NA	2	3.32193	3.45943
HaMPK3-1	0.274921	0.206278	0.703092	0.144772	-0.36257	-0.383329
HaMPK8	0.822136	0.779787	-0.0634419	0.327023	0.239589	-0.102493
HaMPK2	0.957621	0.975752	0.228886	0.469485	0.335184	-0.241008
HaMPK11-2	2.20626	0.852621	0.0941222	0.476438	-0.232885	-0.58945
HaMPK13-1	0.489656	0.35707	-0.461904	0.710493	0.862496	0.125531
HaMPK9-1	0.213404	0.520832	-0.436099	0.862496	0.89812	0.295456
HaMPK23-4	0.840627	0.952698	0.190173	0.723031	0.3887	-0.25952
HaMPK15	0.193996	0.0813244	0.0623413	0.314109	-0.209453	0.0150886
HaMPK3-2	3.23266	0.464668	-0.286304	1.55639	-1.5025	-0.387023
HaMPK13-2	1.51937	-1.51785	1.45378	-0.647119	0.23967	0.3254
HaMPK14	-0.536599	-0.85457	-1.61813	1.23704	1.5502	0.192645
HaMPK16-2	0.394602	0.59693	-0.124338	0.870232	0.229026	0.133267
HaMPK1	0.569836	0.53212	-0.122772	1.21205	0.751321	-0.206451
HaMPK19-2	0.420313	0.491767	0.218877	0.959294	0.255839	-0.393664
HaMPK6-2	0.45629	0.473429	-0.224713	1.1375	1	0.678072
HaMPK19-1	0.264079	0.739126	-0.681221	1.13567	0.811937	0.144767
HaMPK23-2	1.10934	0.937602	0.669308	0.709685	0.0558532	0.178337
HaMPK9-2	1.60881	-0.621488	-1.51457	0	NA	NA
HaMPK17	0.175489	0.91339	-0.374247	0.384392	-0.183554	-0.344446
HaMPK18	-0.315144	-0.154651	0.423956	1	0.664133	0.109942
