# Supplementary material for: Identification and Characterization of Mitogen-Activated Protein Kinase (MAPK) Genes in Sunflower (Helianthus annuus L.)
Source: Plants (Basel). 2019 Jan 22;8(2):28. doi: 10.3390/plants8020028 (PMC6409774; doi:10.3390/plants8020028)
Supplement: Supplementary file 1 [file plants-08-00028-s001.zip › Supplementary/Table S2.xlsx]

## Sheet: 15 documents from MAP2k Edited 
Table S2: MKKs identified in different species in present study
Aquilegia coerulea
Name	Description	Chromosome Name	Gene Start (bp)	Gene End (bp)	Sequence Length
Aqcoe2G240500	AcMKK6	Chr_02	29942393	29950822	358
Aqcoe3G167100	AcMKK10	Chr_03	14943933	14944925	331
Aqcoe3G413900	AcMKK9	Chr_03	41012317	41013543	320
Aqcoe5G405500	AcMKK3	Chr_05	39602327	39608856	519
Aqcoe7G424300	AcMKK2	Chr_07	42310389	42315075	360
Chlamydomonas reinhardtii
Cre06.g249150	CreMKK3	chromosome_6	51943	56286	453
Daucus carota
DCAR_000981	DcMKK3	DCARv2_Chr1	6752795	6763365	566
DCAR_003531	DcMKK9	DCARv2_Chr1	39821989	39822906	306
DCAR_012029	DcMKK6	DCARv2_Chr3	43079228	43083042	346
DCAR_022630	DcMKK5	DCARv2_Chr6	9469519	9470592	358
DCAR_028280	DcMKK2	DCARv2_Chr8	9612353	9619955	307
Sphagnum fallax
Sphfalx0025s0021	SfMKK10-3	super_25	276335	278501	352
Sphfalx0027s0054	SfMKK10-1	super_27	744104	747269	339
Sphfalx0064s0113	SfMKK3	super_64	1513536	1519656	519
Sphfalx0080s0094	SfMKK1	super_80	1332744	1336471	353
Sphfalx0224s0006	SfMKK2	super_224	38881	42524	349
Sphfalx0234s0016	SfMKK10-2	super_234	141361	143930	344
Solanum lycopersicum
Solyc03g019850.2	SlMKK3	SL2.50ch03	61330650	61335362	362
Solyc03g097920.1	SlMKK9	SL2.50ch03	60310270	60311277	336
Solyc03g119490.2	SlMKK6	SL2.50ch03	68085036	68088176	355
Solyc03g123800.1	SIMKK5	SL2.50ch03	70526180	70527259	355
Solyc12g009020.1	SIMKK2	SL2.50ch12	2321616	2325502	358
Amborella tricopoda
evm_27.model.AmTr_v1.0_scaffold00011.127	AmtMKK4	AmTr_v1.0_scaffold00011	5236608	5237645	346
evm_27.model.AmTr_v1.0_scaffold00011.128	AmtMKK5	AmTr_v1.0_scaffold00011	5286335	5287360	342
evm_27.model.AmTr_v1.0_scaffold00046.10	AmtMKK10	AmTr_v1.0_scaffold00046	287681	288712	344
evm_27.model.AmTr_v1.0_scaffold00056.131	AmtMKK6	AmTr_v1.0_scaffold00056	2356558	2364061	314
evm_27.model.AmTr_v1.0_scaffold00083.35	AmtMKK3	AmTr_v1.0_scaffold00083	1796077	1811154	518
evm_27.model.AmTr_v1.0_scaffold00146.45	AmtMKK2	AmTr_v1.0_scaffold00146	856997	863481	355
evm_27.model.AmTr_v1.0_scaffold00176.2	AmtMKK9	AmTr_v1.0_scaffold00176	49215	50444	410
